# Supplementary material for: Thermostability in endoglucanases is fold-specific
Source: BMC Struct Biol. 2011 Feb 3;11:10. doi: 10.1186/1472-6807-11-10 (PMC3047435; doi:10.1186/1472-6807-11-10)
Supplement: Additional file 1 — Intramolecular interactions count for the three folds. [file 1472-6807-11-10-S1.XLS]

## Sheet: Sheet1
Supplementary Table 3
Actual Count of Intramolecular Interactions from PIC											Actual Count of Intramolecular Interactions from PIC											Actual Count of Intramolecular Interactions from PIC
	PDB	Hydrophobic	Disulphide	No of H bonds			Ion pairs	Aromatic	Aromatic-S	Cation-Pi		PDB	Hydrophobic	Disulphide	No of H bonds			Ion pairs	Aromatic	Aromatic-S	Cation-Pi		PDB	Hydrophobic	Disulphide	No of H bonds			Ion pairs	Aromatic	Aromatic-S	Cation-Pi
		count		MC-MC	MC-SC	SC-SC									MC-MC	MC-SC	SC-SC									MC-MC	MC-SC	SC-SC
Thermophiles											Thermophiles											Thermophiles
	2ZUM	425	1	466	203	203	43	36	9	9		1OJJ	285	2	358	186	186	40	23	11	7		1KWF	342	0	545	200	192	44	42	7	12
	1ECE	361	2	385	191	179	30	28	5	10		1OLR	197	1	201	111	87	16	23	8	13		1CLC	487	0	645	280	220	49	32	12	25
	1EDG	346	0	468	224	144	36	26	8	13		2BW8	234	2	222	78	92	16	17	1	9		3GZK	554	0	664	239	239	52	28	9	8
	1CEC	350	0	416	165	166	56	34	11	8		3OVW	263	9	371	189	189	38	15	12	8		1L1Y	628	0	758	269	236	56	80	15	21
	1G0C	348	0	419	189	189	37	22	6	7													1TF4	558	2	702	298	208	61	45	6	31
	1H1N	305	1	391	185	154	22	31	3	3
	3II1	411	0	600	258	258	40	26	4	15
	2E4T	463	0	572	268	224	57	37	2	21
Mesophiles											Mesophiles											Mesophiles
	3L55	281	0	422	189	189	32	25	3	7		2NLR	201	2	197	90	136	6	22	0	2		1WZZ	330	0	417	122	102	19	30	1	10
	7A3H	292	0	412	123	123	37	20	8	3		1OA2	185	1	188	89	76	4	22	3	1		1KS8	375	1	654	218	218	44	29	5	13
	1EGZ	260	0	363	121	112	32	18	5	5		2JEN	216	0	194	97	97	11	20	1	9		1G87	536	0	785	345	227	59	37	18	26
	3IK2	434	0	543	260	260	42	44	7	14		1KS5	189	1	188	69	69	5	18	0	1		1IA6	358	0	628	222	187	32	29	8	16
																							1G9G	550	0	797	315	328	60	75	15	26
Normalized Count of Intramolecular Interactions from PIC											Normalized Count of Intramolecular Interactions from PIC											Normalized Count of Intramolecular Interactions from PIC
	PDB	Hydrophobic	Disulphide	No of H bonds			Ion pairs	Aromatic	Aromatic-S	Cation-Pi		PDB	Hydrophobic	Disulphide	No of H bonds			Ion pairs	Aromatic	Aromatic-S	Cation-Pi		PDB	Hydrophobic	Disulphide	No of H bonds			Ion pairs	Aromatic	Aromatic-S	Cation-Pi
				MC-MC	MC-SC	SC-SC									MC-MC	MC-SC	SC-SC									MC-MC	MC-SC	SC-SC
Thermophiles											Thermophiles											Thermophiles
	2ZUM	0.927948	1	1.01747	0.443231	0.443231	0.0938865	0.0786026	0.0196507	0.0196507		1OJJ	0.708955	0.00497512	0.890547	0.462687	0.462687	0.0995025	0.0572139	0.0273632	0.0174129		1KWF	0.942149	0	1.50138	0.550964	0.528926	0.121212	0.115702	0.0192837	0.0330579
	1ECE	1.00838	2	1.07542	0.53352	0.5	0.0837989	0.0782123	0.0139665	0.027933		1OLR	0.879464	0.00446429	0.897321	0.495536	0.388393	0.0714286	0.102679	0.0357143	0.0580357		1CLC	0.762128	0	1.00939	0.438185	0.344288	0.0766823	0.0500782	0.0187793	0.0391236
	1EDG	0.910526	0	1.23158	0.589474	0.378947	0.0947368	0.0684211	0.0210526	0.0342105		2BW8	1.03084	0.00881057	0.977974	0.343612	0.405286	0.0704846	0.0748899	0.00440529	0.0396476		3GZK	1.03166	0	1.2365	0.445065	0.445065	0.0968343	0.0521415	0.0167598	0.0148976
	1CEC	1.02041	0	1.21283	0.48105	0.483965	0.163265	0.0991254	0.03207	0.0233236		3OVW	0.639903	0.0218978	0.902676	0.459854	0.459854	0.0924574	0.0364964	0.0291971	0.0194647		1L1Y	0.926254	0	1.11799	0.396755	0.348083	0.0825959	0.117994	0.0221239	0.0309735
	1G0C	0.956044	0	1.1511	0.519231	0.519231	0.101648	0.0604396	0.0164835	0.0192308													1TF4	0.922314	0.00330579	1.16033	0.492562	0.343802	0.100826	0.0743802	0.00991736	0.0512397
	1H1N	1	1	1.28197	0.606557	0.504918	0.0721311	0.101639	0.00983607	0.00983607
	3II1	0.768224	0	1.1215	0.482243	0.482243	0.0747664	0.0485981	0.00747664	0.0280374
	2E4T	0.8921	0	1.10212	0.516378	0.431599	0.109827	0.0712909	0.00385356	0.0404624
Mesophiles											Mesophiles											Mesophiles
	3L55	0.796034	0	1.19547	0.535411	0.535411	0.0906516	0.0708215	0.00849858	0.01983		2NLR	0.858974	0.00854701	0.84188	0.384615	0.581197	0.025641	0.0940171	0	0.00854701		1WZZ	0.988024	0	1.2485	0.365269	0.305389	0.0568862	0.0898204	0.00299401	0.0299401
	7A3H	0.963696	0	1.35974	0.405941	0.405941	0.122112	0.0660066	0.0264026	0.00990099		1OA2	0.848624	0.00458716	0.862385	0.408257	0.348624	0.0183486	0.100917	0.0137615	0.00458716		1KS8	0.866051	0.00230947	1.51039	0.503464	0.503464	0.101617	0.0669746	0.0115473	0.0300231
	1EGZ	0.893471	0	1.24742	0.415808	0.38488	0.109966	0.0618557	0.0171821	0.0171821		2JEN	0.827586	0	0.743295	0.371648	0.371648	0.0421456	0.0766284	0.00383142	0.0344828		1G87	0.872964	0	1.2785	0.561889	0.369707	0.0960912	0.0602606	0.029316	0.0423453
	3IK2	0.839458	0	1.05029	0.502901	0.502901	0.0812379	0.0851064	0.0135397	0.0270793		1KS5	0.847534	0.0044843	0.843049	0.309417	0.309417	0.0224215	0.0807175	0	0.0044843		1IA6	0.811791	0	1.42404	0.503401	0.424036	0.0725624	0.0657596	0.0181406	0.0362812
																							1G9G	0.874404	0	1.26709	0.500795	0.521463	0.0953895	0.119237	0.0238474	0.0413355
t-test p values		0.2301		0.3292	0.1431	0.7609	0.916	0.6333	0.873	0.2366			0.7379	0.2506	0.03121	0.1176	0.6938	0.0007855	0.229	0.03986	0.1359			0.5299	0.811	0.1872	0.6095	0.6894	0.3634	0.931	0.9688	0.7512
